# Supplementary material for: Auditory noise increases the allocation of attention to the mouth, and the eyes pay the price: An eye-tracking study
Source: PLoS One. 2018 Mar 20;13(3):e0194491. doi: 10.1371/journal.pone.0194491 (PMC5860771; doi:10.1371/journal.pone.0194491)
Supplement: S1 Dataset — (CSV) [file pone.0194491.s002.csv]

subject	age	langScore	noiseLev	pupilDil	fixAOI
1	2.88	0.639	1	-0.187	0
1	2.88	0.639	1	1.153	1
1	2.88	0.639	1	1.423	0
1	2.88	0.639	1	1.463	0
1	2.88	0.639	1	0.773	0
1	2.88	0.639	1	0.883	1
1	2.88	0.639	1	1.423	2
1	2.88	0.639	1	1.203	1
1	2.88	0.639	1	0.833	0
1	2.88	0.639	1	0.943	0
1	2.88	0.639	1	1.283	0
1	2.88	0.639	1	1.433	2
1	2.88	0.639	1	1.573	2
1	2.88	0.639	1	1.343	1
1	2.88	0.639	1	1.243	1
1	2.88	0.639	1	1.603	2
1	2.88	0.639	1	1.753	2
1	2.88	0.639	1	1.613	1
1	2.88	0.639	1	1.413	1
1	2.88	0.639	1	1.313	0
1	2.88	0.639	1	1.423	2
1	2.88	0.639	1	1.763	2
1	2.88	0.639	1	1.713	1
1	2.88	0.639	1	1.873	1
1	2.88	0.639	1	2.263	1
1	2.88	0.639	1	2.503	0
1	2.88	0.639	1	2.573	0
1	2.88	0.639	1	0.233	1
1	2.88	0.639	1	0.443	0
1	2.88	0.639	1	0.943	1
1	2.88	0.639	1	1.163	0
1	2.88	0.639	1	1.343	0
1	2.88	0.639	1	1.923	2
1	2.88	0.639	1	1.513	0
1	2.88	0.639	1	1.343	0
1	2.88	0.639	1	2.123	2
1	2.88	0.639	1	2.203	1
1	2.88	0.639	1	1.743	0
1	2.88	0.639	1	1.643	0
1	2.88	0.639	1	2.103	0
1	2.88	0.639	1	2.313	2
1	2.88	0.639	1	2.573	0
1	2.88	0.639	1	2.573	2
1	2.88	0.639	1	2.643	2
1	2.88	0.639	1	2.473	0
1	2.88	0.639	1	1.953	1
1	2.88	0.639	1	1.913	2
1	2.88	0.639	1	2.253	2
1	2.88	0.639	1	2.753	2
1	2.88	0.639	1	2.603	0
1	2.88	0.639	1	2.613	0
1	2.88	0.639	1	3.583	1
1	2.88	0.639	1	3.703	0
1	2.88	0.639	1	3.293	0
1	2.88	0.639	1	3.193	0
1	2.88	0.639	2	0.329	1
1	2.88	0.639	2	0.209	1
1	2.88	0.639	2	0.099	1
1	2.88	0.639	2	0.659	2
1	2.88	0.639	2	0.729	1
1	2.88	0.639	2	0.619	1
1	2.88	0.639	2	0.589	1
1	2.88	0.639	2	0.459	0
1	2.88	0.639	2	0.289	0
1	2.88	0.639	2	-0.001	0
1	2.88	0.639	2	-0.071	0
1	2.88	0.639	2	1.519	1
1	2.88	0.639	2	0.669	1
1	2.88	0.639	2	0.519	0
1	2.88	0.639	2	0.839	2
1	2.88	0.639	2	1.349	1
1	2.88	0.639	2	1.259	1
1	2.88	0.639	2	1.449	1
1	2.88	0.639	2	0.929	0
1	2.88	0.639	2	1.139	0
1	2.88	0.639	2	0.819	0
1	2.88	0.639	2	0.749	0
1	2.88	0.639	2	0.969	0
1	2.88	0.639	2	1.119	0
1	2.88	0.639	2	1.799	1
1	2.88	0.639	3	0.704	1
1	2.88	0.639	3	0.874	2
1	2.88	0.639	3	0.884	2
1	2.88	0.639	3	0.574	1
1	2.88	0.639	3	0.424	1
1	2.88	0.639	3	0.544	2
1	2.88	0.639	3	0.234	1
1	2.88	0.639	3	0.264	1
1	2.88	0.639	3	0.574	2
1	2.88	0.639	3	0.534	1
1	2.88	0.639	3	0.354	1
1	2.88	0.639	3	0.204	1
1	2.88	0.639	3	0.004	0
1	2.88	0.639	3	0.054	1
1	2.88	0.639	3	0.074	1
1	2.88	0.639	3	0.274	2
1	2.88	0.639	3	0.384	2
1	2.88	0.639	3	-0.036	0
1	2.88	0.639	3	0.904	1
1	2.88	0.639	3	0.764	2
1	2.88	0.639	3	1.304	2
1	2.88	0.639	3	1.484	1
1	2.88	0.639	3	1.334	1
1	2.88	0.639	3	1.394	2
1	2.88	0.639	3	1.424	1
1	2.88	0.639	3	1.364	1
1	2.88	0.639	3	1.314	2
1	2.88	0.639	3	1.134	2
1	2.88	0.639	3	1.114	1
1	2.88	0.639	3	1.034	1
1	2.88	0.639	3	1.204	1
1	2.88	0.639	3	1.194	0
1	2.88	0.639	3	1.284	1
1	2.88	0.639	3	1.344	2
1	2.88	0.639	3	1.324	0
2	1.47	0.48	1	-0.833	1
2	1.47	0.48	1	-0.513	1
2	1.47	0.48	1	-0.023	2
2	1.47	0.48	1	0.337	1
2	1.47	0.48	1	0.317	1
2	1.47	0.48	1	0.477	1
2	1.47	0.48	1	0.027	1
2	1.47	0.48	1	-0.193	0
2	1.47	0.48	1	-0.223	0
2	1.47	0.48	1	-0.403	0
2	1.47	0.48	1	0.117	0
2	1.47	0.48	1	0.267	2
2	1.47	0.48	1	0.447	2
2	1.47	0.48	1	0.027	0
2	1.47	0.48	2	0.346	0
2	1.47	0.48	2	0.326	0
2	1.47	0.48	2	0.056	1
2	1.47	0.48	2	0.396	1
2	1.47	0.48	2	0.956	2
2	1.47	0.48	2	1.396	0
2	1.47	0.48	2	1.616	2
2	1.47	0.48	2	1.686	2
2	1.47	0.48	2	1.296	1
2	1.47	0.48	2	0.976	1
2	1.47	0.48	2	1.476	1
2	1.47	0.48	2	1.516	2
2	1.47	0.48	2	1.396	1
2	1.47	0.48	2	0.896	0
2	1.47	0.48	2	0.356	0
2	1.47	0.48	2	0.426	2
2	1.47	0.48	2	-0.024	2
2	1.47	0.48	2	0.196	2
2	1.47	0.48	2	0.656	2
2	1.47	0.48	2	0.836	2
2	1.47	0.48	2	1.116	2
2	1.47	0.48	2	1.076	1
2	1.47	0.48	2	1.256	1
2	1.47	0.48	2	0.906	0
2	1.47	0.48	2	1.416	2
2	1.47	0.48	2	1.966	1
2	1.47	0.48	2	1.216	1
2	1.47	0.48	2	1.576	0
2	1.47	0.48	2	1.626	0
2	1.47	0.48	2	1.566	0
2	1.47	0.48	2	1.526	0
2	1.47	0.48	2	1.586	0
2	1.47	0.48	3	1.155	0
2	1.47	0.48	3	1.625	1
2	1.47	0.48	3	1.685	2
2	1.47	0.48	3	1.725	0
2	1.47	0.48	3	2.245	2
2	1.47	0.48	3	2.495	0
2	1.47	0.48	3	2.525	0
2	1.47	0.48	3	2.545	0
2	1.47	0.48	3	2.425	2
2	1.47	0.48	3	2.325	2
2	1.47	0.48	3	2.325	2
2	1.47	0.48	3	2.275	0
2	1.47	0.48	3	1.955	0
2	1.47	0.48	3	1.765	1
2	1.47	0.48	3	1.655	1
2	1.47	0.48	3	1.705	1
2	1.47	0.48	3	1.845	2
2	1.47	0.48	3	1.885	0
3	1.47	0.452	1	1.363	2
3	1.47	0.452	1	1.353	1
3	1.47	0.452	1	1.813	2
3	1.47	0.452	1	2.193	2
3	1.47	0.452	1	2.133	0
3	1.47	0.452	1	1.803	0
3	1.47	0.452	1	1.873	1
3	1.47	0.452	1	1.513	1
3	1.47	0.452	1	1.453	1
3	1.47	0.452	1	1.623	0
3	1.47	0.452	1	1.993	2
3	1.47	0.452	1	2.233	0
3	1.47	0.452	1	1.583	2
3	1.47	0.452	1	1.703	1
3	1.47	0.452	1	2.003	2
3	1.47	0.452	1	2.203	2
3	1.47	0.452	1	1.963	2
3	1.47	0.452	1	2.173	2
3	1.47	0.452	1	2.023	2
3	1.47	0.452	1	2.053	1
3	1.47	0.452	1	2.143	1
3	1.47	0.452	1	2.233	1
3	1.47	0.452	1	2.323	0
3	1.47	0.452	1	2.613	2
3	1.47	0.452	2	1.598	2
3	1.47	0.452	2	1.688	0
3	1.47	0.452	2	1.108	0
3	1.47	0.452	2	1.418	2
3	1.47	0.452	2	2.318	0
3	1.47	0.452	2	2.208	2
3	1.47	0.452	2	1.948	2
3	1.47	0.452	2	1.988	0
3	1.47	0.452	2	1.968	0
3	1.47	0.452	2	1.778	1
3	1.47	0.452	2	1.468	1
3	1.47	0.452	2	1.528	0
3	1.47	0.452	2	1.388	0
3	1.47	0.452	2	1.188	2
3	1.47	0.452	2	1.068	0
3	1.47	0.452	2	2.018	2
3	1.47	0.452	2	2.158	2
3	1.47	0.452	2	2.068	0
3	1.47	0.452	2	1.678	0
3	1.47	0.452	2	2.048	2
3	1.47	0.452	2	2.788	1
3	1.47	0.452	2	2.858	2
3	1.47	0.452	2	2.698	0
3	1.47	0.452	2	2.678	1
3	1.47	0.452	2	2.428	0
3	1.47	0.452	2	2.338	1
3	1.47	0.452	2	2.248	0
3	1.47	0.452	2	2.198	0
3	1.47	0.452	2	2.268	0
3	1.47	0.452	2	2.138	2
3	1.47	0.452	2	1.918	2
3	1.47	0.452	2	1.868	1
3	1.47	0.452	3	0.293	0
3	1.47	0.452	3	0.513	0
3	1.47	0.452	3	0.473	0
3	1.47	0.452	3	0.603	0
3	1.47	0.452	3	0.853	0
3	1.47	0.452	3	0.763	1
3	1.47	0.452	3	0.133	1
3	1.47	0.452	3	0.173	2
3	1.47	0.452	3	0.543	1
3	1.47	0.452	3	0.513	2
3	1.47	0.452	3	0.433	2
3	1.47	0.452	3	0.653	2
3	1.47	0.452	3	0.543	0
3	1.47	0.452	3	0.803	2
3	1.47	0.452	3	0.053	0
3	1.47	0.452	3	0.773	0
3	1.47	0.452	3	0.823	1
3	1.47	0.452	3	0.753	1
3	1.47	0.452	3	0.913	0
3	1.47	0.452	3	1.103	1
3	1.47	0.452	3	1.213	2
3	1.47	0.452	3	1.463	0
3	1.47	0.452	3	1.633	2
3	1.47	0.452	3	2.003	2
4	2.05	0.679	1	1.53	0
4	2.05	0.679	1	1.55	0
4	2.05	0.679	1	1.68	0
4	2.05	0.679	1	1.63	0
4	2.05	0.679	1	1.67	0
4	2.05	0.679	1	1.78	0
4	2.05	0.679	1	1.73	0
4	2.05	0.679	1	1.87	0
4	2.05	0.679	1	1.96	2
4	2.05	0.679	1	1.96	2
4	2.05	0.679	1	1.97	2
4	2.05	0.679	1	1.97	2
4	2.05	0.679	1	1.93	2
4	2.05	0.679	1	1.96	2
4	2.05	0.679	1	1.99	2
4	2.05	0.679	1	1.96	2
4	2.05	0.679	1	1.99	2
4	2.05	0.679	1	2.08	1
4	2.05	0.679	1	2.09	1
4	2.05	0.679	1	2.2	1
4	2.05	0.679	1	2.27	1
4	2.05	0.679	1	2.32	1
4	2.05	0.679	1	2.35	2
4	2.05	0.679	1	2.28	2
4	2.05	0.679	1	2.44	0
4	2.05	0.679	1	2.27	0
4	2.05	0.679	1	2.1	2
4	2.05	0.679	1	2.47	2
4	2.05	0.679	1	2.75	2
4	2.05	0.679	1	2.95	2
4	2.05	0.679	1	2.93	2
4	2.05	0.679	1	3.21	2
4	2.05	0.679	1	-0.13	0
4	2.05	0.679	1	0.58	0
4	2.05	0.679	1	0.83	0
4	2.05	0.679	1	0.99	0
4	2.05	0.679	1	1.02	0
4	2.05	0.679	1	0.64	0
4	2.05	0.679	1	0.83	0
4	2.05	0.679	1	0.68	1
4	2.05	0.679	1	1	2
4	2.05	0.679	1	1.05	2
4	2.05	0.679	1	1.19	2
4	2.05	0.679	1	0.8	2
4	2.05	0.679	1	0.89	2
4	2.05	0.679	1	0.88	2
4	2.05	0.679	1	0.84	2
4	2.05	0.679	1	0.81	2
4	2.05	0.679	1	0.6	2
4	2.05	0.679	1	0.44	2
4	2.05	0.679	1	0.37	0
4	2.05	0.679	1	0.43	2
4	2.05	0.679	1	0.55	2
4	2.05	0.679	1	0.44	2
4	2.05	0.679	1	0.53	2
4	2.05	0.679	1	0.81	2
4	2.05	0.679	1	0.91	2
4	2.05	0.679	1	1.08	2
4	2.05	0.679	1	0.94	1
4	2.05	0.679	1	0.99	1
4	2.05	0.679	1	0.9	1
4	2.05	0.679	1	1	1
4	2.05	0.679	1	1.02	1
4	2.05	0.679	1	1.29	2
4	2.05	0.679	1	1.4	2
4	2.05	0.679	1	1.34	2
4	2.05	0.679	1	1.43	2
4	2.05	0.679	1	1.73	0
4	2.05	0.679	1	1.42	2
4	2.05	0.679	1	1.47	2
4	2.05	0.679	1	1.76	2
4	2.05	0.679	1	1.7	2
4	2.05	0.679	1	1.77	2
4	2.05	0.679	1	1.99	2
4	2.05	0.679	1	2.41	2
4	2.05	0.679	1	2.47	2
4	2.05	0.679	1	2.72	2
4	2.05	0.679	2	1.466	0
4	2.05	0.679	2	1.596	0
4	2.05	0.679	2	2.016	0
4	2.05	0.679	2	1.996	0
4	2.05	0.679	2	2.186	0
4	2.05	0.679	2	2.536	2
4	2.05	0.679	2	2.646	2
4	2.05	0.679	2	1.606	0
4	2.05	0.679	2	1.676	0
4	2.05	0.679	2	1.666	0
4	2.05	0.679	2	1.976	0
4	2.05	0.679	2	1.806	2
4	2.05	0.679	2	1.716	2
4	2.05	0.679	2	1.676	2
4	2.05	0.679	2	1.656	2
4	2.05	0.679	2	1.886	0
4	2.05	0.679	2	1.336	0
4	2.05	0.679	2	1.136	0
4	2.05	0.679	2	1.356	0
4	2.05	0.679	2	1.376	2
4	2.05	0.679	2	1.166	2
4	2.05	0.679	2	1.166	2
4	2.05	0.679	2	1.266	2
4	2.05	0.679	2	1.226	0
4	2.05	0.679	2	1.336	0
4	2.05	0.679	2	0.626	0
4	2.05	0.679	2	0.476	0
4	2.05	0.679	2	0.656	2
4	2.05	0.679	2	0.716	2
4	2.05	0.679	2	0.526	2
4	2.05	0.679	2	0.606	2
4	2.05	0.679	2	0.256	2
4	2.05	0.679	2	0.556	0
4	2.05	0.679	2	0.766	1
4	2.05	0.679	3	0.825	1
4	2.05	0.679	3	0.735	1
4	2.05	0.679	3	1.135	2
4	2.05	0.679	3	1.835	2
4	2.05	0.679	3	2.255	1
4	2.05	0.679	3	1.985	2
4	2.05	0.679	3	1.805	2
4	2.05	0.679	3	2.075	2
4	2.05	0.679	3	2.345	2
4	2.05	0.679	3	2.385	2
4	2.05	0.679	3	2.355	2
4	2.05	0.679	3	2.395	2
4	2.05	0.679	3	2.405	2
4	2.05	0.679	3	2.455	2
4	2.05	0.679	3	2.345	0
4	2.05	0.679	3	-0.485	1
4	2.05	0.679	3	-0.435	1
4	2.05	0.679	3	-0.145	2
4	2.05	0.679	3	0.765	2
4	2.05	0.679	3	1.245	2
4	2.05	0.679	3	1.025	1
4	2.05	0.679	3	0.975	2
4	2.05	0.679	3	1.195	0
4	2.05	0.679	3	1.455	2
4	2.05	0.679	3	1.495	2
4	2.05	0.679	3	1.405	2
4	2.05	0.679	3	1.565	2
4	2.05	0.679	3	1.625	2
4	2.05	0.679	3	1.565	2
5	1.87	0.603	1	0.704	0
5	1.87	0.603	1	0.744	0
5	1.87	0.603	1	0.224	1
5	1.87	0.603	1	0.764	2
5	1.87	0.603	1	2.054	2
5	1.87	0.603	1	2.564	2
5	1.87	0.603	1	2.304	1
5	1.87	0.603	1	2.234	1
5	1.87	0.603	1	1.294	0
5	1.87	0.603	1	0.484	1
5	1.87	0.603	1	0.404	0
5	1.87	0.603	1	0.454	2
5	1.87	0.603	1	1.704	2
5	1.87	0.603	1	1.944	2
5	1.87	0.603	1	2.154	2
5	1.87	0.603	1	1.704	1
5	1.87	0.603	1	3.604	0
5	1.87	0.603	1	5.074	0
5	1.87	0.603	2	0	1
5	1.87	0.603	2	0.14	1
5	1.87	0.603	2	-0.14	0
5	1.87	0.603	2	-0.57	2
5	1.87	0.603	2	-2.33	1
5	1.87	0.603	2	-2.42	1
5	1.87	0.603	2	-2.6	1
5	1.87	0.603	2	-2.69	2
5	1.87	0.603	2	-2.4	2
5	1.87	0.603	2	-2.15	2
5	1.87	0.603	2	-1.96	2
5	1.87	0.603	2	-1.74	2
5	1.87	0.603	2	-1.6	0
5	1.87	0.603	2	-1.71	0
5	1.87	0.603	2	-1.76	2
5	1.87	0.603	2	-1.87	2
5	1.87	0.603	2	-2.24	0
5	1.87	0.603	2	-2.45	0
5	1.87	0.603	2	-3.34	0
5	1.87	0.603	2	-3.45	0
5	1.87	0.603	2	-0.48	1
5	1.87	0.603	2	-0.5	1
5	1.87	0.603	2	-1.05	2
5	1.87	0.603	2	-1.47	2
5	1.87	0.603	2	-4.89	1
5	1.87	0.603	2	-3.87	1
5	1.87	0.603	2	-3.85	0
5	1.87	0.603	2	-3.63	2
5	1.87	0.603	2	-2.96	2
5	1.87	0.603	2	-2.8	2
5	1.87	0.603	2	-2.87	2
5	1.87	0.603	2	-2.56	2
5	1.87	0.603	2	-2.79	2
5	1.87	0.603	2	-2.87	0
5	1.87	0.603	2	-3.06	2
5	1.87	0.603	2	-2.97	2
5	1.87	0.603	2	-3.18	0
5	1.87	0.603	2	-3.02	0
5	1.87	0.603	2	-3.24	0
5	1.87	0.603	3	2.164	0
5	1.87	0.603	3	2.034	0
5	1.87	0.603	3	2.144	0
5	1.87	0.603	3	1.894	0
5	1.87	0.603	3	1.994	2
5	1.87	0.603	3	2.374	2
5	1.87	0.603	3	2.484	0
5	1.87	0.603	3	2.464	2
5	1.87	0.603	3	2.774	0
5	1.87	0.603	3	2.514	2
5	1.87	0.603	3	2.074	1
5	1.87	0.603	3	2.454	2
5	1.87	0.603	3	2.284	0
5	1.87	0.603	3	1.954	0
5	1.87	0.603	3	2.244	0
5	1.87	0.603	3	3.164	2
5	1.87	0.603	3	3.374	2
5	1.87	0.603	3	3.144	0
5	1.87	0.603	3	2.484	0
5	1.87	0.603	3	2.524	0
5	1.87	0.603	3	2.344	0
5	1.87	0.603	3	1.644	0
5	1.87	0.603	3	1.144	0
5	1.87	0.603	3	1.104	2
5	1.87	0.603	3	1.324	2
5	1.87	0.603	3	0.884	0
5	1.87	0.603	3	1.234	2
5	1.87	0.603	3	0.924	0
5	1.87	0.603	3	1.244	2
5	1.87	0.603	3	1.464	0
5	1.87	0.603	3	1.144	1
5	1.87	0.603	3	1.314	2
5	1.87	0.603	3	1.584	0
5	1.87	0.603	3	1.054	0
5	1.87	0.603	3	1.614	2
5	1.87	0.603	3	1.714	2
5	1.87	0.603	3	1.604	0
5	1.87	0.603	3	2.094	0
6	2.32	0.69	1	-3.466	2
6	2.32	0.69	1	-2.876	2
6	2.32	0.69	1	-2.466	2
6	2.32	0.69	1	-1.366	2
6	2.32	0.69	1	-0.976	1
6	2.32	0.69	1	-0.596	1
6	2.32	0.69	1	1.154	2
6	2.32	0.69	1	2.284	2
6	2.32	0.69	1	1.994	2
6	2.32	0.69	1	1.674	0
6	2.32	0.69	1	0.714	1
6	2.32	0.69	1	1.674	2
6	2.32	0.69	1	2.724	2
6	2.32	0.69	1	2.834	0
6	2.32	0.69	1	-1.576	2
6	2.32	0.69	1	-1.466	2
6	2.32	0.69	1	-1.456	2
6	2.32	0.69	1	-0.546	2
6	2.32	0.69	1	0.464	1
6	2.32	0.69	1	0.944	1
6	2.32	0.69	1	0.994	2
6	2.32	0.69	1	0.774	2
6	2.32	0.69	1	0.864	2
6	2.32	0.69	1	1.604	2
6	2.32	0.69	1	1.024	2
6	2.32	0.69	1	0.334	0
6	2.32	0.69	1	1.444	0
6	2.32	0.69	1	1.824	2
6	2.32	0.69	1	1.514	0
6	2.32	0.69	1	1.574	0
6	2.32	0.69	1	1.614	0
6	2.32	0.69	1	1.454	0
6	2.32	0.69	1	1.284	1
6	2.32	0.69	1	0.684	1
6	2.32	0.69	1	0.534	2
6	2.32	0.69	1	1.604	2
6	2.32	0.69	1	1.054	0
6	2.32	0.69	1	0.884	0
6	2.32	0.69	1	1.534	2
6	2.32	0.69	1	1.964	2
6	2.32	0.69	3	-1.582	0
6	2.32	0.69	3	-1.222	0
6	2.32	0.69	3	-0.842	0
6	2.32	0.69	3	0.068	1
6	2.32	0.69	3	0.088	2
6	2.32	0.69	3	0.238	2
6	2.32	0.69	3	1.208	2
6	2.32	0.69	3	1.828	2
6	2.32	0.69	3	2.128	2
6	2.32	0.69	3	3.028	2
6	2.32	0.69	3	2.468	0
6	2.32	0.69	3	2.758	0
6	2.32	0.69	3	2.758	2
6	2.32	0.69	3	2.898	2
6	2.32	0.69	3	3.078	2
6	2.32	0.69	3	3.558	0
6	2.32	0.69	3	3.808	2
6	2.32	0.69	3	3.748	0
6	2.32	0.69	3	4.218	0
6	2.32	0.69	3	3.378	0
6	2.32	0.69	3	1.188	0
6	2.32	0.69	3	1.738	0
6	2.32	0.69	3	2.318	0
6	2.32	0.69	3	2.308	1
6	2.32	0.69	3	2.088	2
6	2.32	0.69	3	2.518	2
6	2.32	0.69	3	3.028	2
6	2.32	0.69	3	3.248	2
6	2.32	0.69	3	3.308	2
6	2.32	0.69	3	2.758	2
6	2.32	0.69	3	3.558	2
6	2.32	0.69	3	3.268	2
6	2.32	0.69	3	3.168	2
6	2.32	0.69	3	3.148	0
6	2.32	0.69	3	3.298	2
6	2.32	0.69	3	3.138	0
6	2.32	0.69	3	3.408	2
6	2.32	0.69	3	4.168	1
6	2.32	0.69	3	4.368	1
6	2.32	0.69	3	4.468	1
6	2.32	0.69	3	4.468	0
6	2.32	0.69	3	4.568	0
6	2.32	0.69	3	4.878	1
6	2.32	0.69	3	4.298	2
6	2.32	0.69	3	3.158	2
6	2.32	0.69	3	2.808	0
6	2.32	0.69	3	3.968	2
6	2.32	0.69	3	3.988	2
6	2.32	0.69	3	4.458	2
6	2.32	0.69	3	4.538	2
6	2.32	0.69	3	4.648	2
6	2.32	0.69	3	4.948	2
6	2.32	0.69	3	5.078	2
6	2.32	0.69	3	5.198	2
6	2.32	0.69	3	5.458	0
6	2.32	0.69	3	5.288	0
6	2.32	0.69	3	5.248	2
6	2.32	0.69	3	5.278	2
6	2.32	0.69	3	5.508	2
6	2.32	0.69	3	5.738	2
6	2.32	0.69	3	6.408	2
6	2.32	0.69	3	6.388	2
7	2.83	0.66	1	0.61	1
7	2.83	0.66	1	1.37	0
7	2.83	0.66	1	1.46	0
7	2.83	0.66	1	1.62	0
7	2.83	0.66	1	2.12	1
7	2.83	0.66	1	1.92	2
7	2.83	0.66	1	1.8	2
7	2.83	0.66	1	2.61	2
7	2.83	0.66	1	3.03	2
7	2.83	0.66	1	2.36	0
7	2.83	0.66	1	2.25	1
7	2.83	0.66	1	2.23	2
7	2.83	0.66	1	2.92	2
7	2.83	0.66	1	3.02	2
7	2.83	0.66	1	2.99	2
7	2.83	0.66	1	2.79	2
7	2.83	0.66	1	-0.63	1
7	2.83	0.66	1	-0.17	0
7	2.83	0.66	1	0.57	0
7	2.83	0.66	1	0.64	0
7	2.83	0.66	1	0.92	1
7	2.83	0.66	1	0.68	2
7	2.83	0.66	1	1.02	2
7	2.83	0.66	1	1.42	2
7	2.83	0.66	1	0.94	0
7	2.83	0.66	1	0.96	1
7	2.83	0.66	1	0.75	2
7	2.83	0.66	1	1.51	2
7	2.83	0.66	1	1.72	2
7	2.83	0.66	1	1.68	2
7	2.83	0.66	2	1.525	2
7	2.83	0.66	2	2.335	0
7	2.83	0.66	2	2.365	1
7	2.83	0.66	2	2.265	1
7	2.83	0.66	2	2.775	2
7	2.83	0.66	2	2.905	0
7	2.83	0.66	2	3.035	0
7	2.83	0.66	2	3.635	2
7	2.83	0.66	2	4.205	2
7	2.83	0.66	2	4.145	2
7	2.83	0.66	2	4.695	2
7	2.83	0.66	2	5.245	0
7	2.83	0.66	2	5.395	0
7	2.83	0.66	2	2.495	2
7	2.83	0.66	2	2.565	0
7	2.83	0.66	2	2.425	0
7	2.83	0.66	2	2.015	2
7	2.83	0.66	2	1.805	2
7	2.83	0.66	2	1.825	2
7	2.83	0.66	2	2.005	0
7	2.83	0.66	2	2.285	2
7	2.83	0.66	2	2.885	2
7	2.83	0.66	2	2.645	2
7	2.83	0.66	2	2.675	2
7	2.83	0.66	2	2.675	2
7	2.83	0.66	2	2.935	2
7	2.83	0.66	2	3.475	0
7	2.83	0.66	3	0.021	0
7	2.83	0.66	3	0.451	0
7	2.83	0.66	3	2.221	2
7	2.83	0.66	3	2.321	2
7	2.83	0.66	3	1.671	0
7	2.83	0.66	3	1.911	2
7	2.83	0.66	3	-0.269	0
7	2.83	0.66	3	-0.159	0
7	2.83	0.66	3	0.051	0
7	2.83	0.66	3	1.391	2
7	2.83	0.66	3	1.131	2
7	2.83	0.66	3	1.211	2
7	2.83	0.66	3	1.231	0
7	2.83	0.66	3	1.411	0
7	2.83	0.66	3	0.971	2
9	2.53	0.572	1	0.193	0
9	2.53	0.572	1	0.623	0
9	2.53	0.572	1	0.713	0
9	2.53	0.572	1	0.153	0
9	2.53	0.572	1	1.543	0
9	2.53	0.572	1	2.253	1
9	2.53	0.572	1	2.923	0
9	2.53	0.572	1	3.383	1
9	2.53	0.572	1	3.853	1
9	2.53	0.572	1	3.703	1
9	2.53	0.572	1	3.533	0
9	2.53	0.572	1	3.233	1
9	2.53	0.572	1	3.473	1
9	2.53	0.572	1	2.903	0
9	2.53	0.572	1	3.333	1
9	2.53	0.572	1	3.603	1
9	2.53	0.572	1	3.713	1
9	2.53	0.572	1	3.823	1
9	2.53	0.572	1	3.833	1
9	2.53	0.572	1	3.703	1
9	2.53	0.572	1	4.003	1
9	2.53	0.572	1	3.423	0
9	2.53	0.572	1	3.073	0
9	2.53	0.572	1	3.183	0
9	2.53	0.572	1	3.043	1
9	2.53	0.572	1	3.243	1
9	2.53	0.572	1	3.253	0
9	2.53	0.572	1	0.973	0
9	2.53	0.572	1	2.723	0
9	2.53	0.572	1	2.603	0
9	2.53	0.572	1	3.013	0
9	2.53	0.572	1	3.513	1
9	2.53	0.572	1	3.063	2
9	2.53	0.572	1	2.733	0
9	2.53	0.572	1	2.843	2
9	2.53	0.572	1	2.493	0
9	2.53	0.572	1	2.693	0
9	2.53	0.572	1	3.343	1
9	2.53	0.572	1	3.993	0
9	2.53	0.572	1	3.713	0
9	2.53	0.572	1	4.123	0
9	2.53	0.572	1	4.403	0
9	2.53	0.572	2	3.703	1
9	2.53	0.572	2	3.443	0
9	2.53	0.572	2	3.183	0
9	2.53	0.572	2	4.143	0
9	2.53	0.572	2	4.313	1
9	2.53	0.572	2	4.383	1
9	2.53	0.572	2	5.033	0
9	2.53	0.572	2	5.043	1
9	2.53	0.572	2	4.913	1
9	2.53	0.572	2	4.123	0
9	2.53	0.572	2	6.583	0
9	2.53	0.572	2	6.573	0
9	2.53	0.572	2	6.253	0
9	2.53	0.572	2	6.273	0
9	2.53	0.572	2	6.243	0
9	2.53	0.572	2	5.903	1
9	2.53	0.572	2	5.813	1
9	2.53	0.572	2	3.443	1
9	2.53	0.572	2	2.883	1
9	2.53	0.572	2	3.233	1
9	2.53	0.572	2	3.373	2
9	2.53	0.572	2	3.583	1
9	2.53	0.572	2	3.903	1
9	2.53	0.572	2	4.093	2
9	2.53	0.572	2	3.933	0
9	2.53	0.572	2	3.653	0
9	2.53	0.572	2	4.833	0
9	2.53	0.572	2	5.453	0
9	2.53	0.572	2	5.393	1
9	2.53	0.572	3	0.923	0
9	2.53	0.572	3	1.433	0
9	2.53	0.572	3	1.883	0
9	2.53	0.572	3	2.133	1
9	2.53	0.572	3	1.673	1
9	2.53	0.572	3	1.693	0
9	2.53	0.572	3	1.553	1
9	2.53	0.572	3	1.783	0
9	2.53	0.572	3	2.253	1
9	2.53	0.572	3	2.723	0
9	2.53	0.572	3	3.123	0
9	2.53	0.572	3	3.383	0
9	2.53	0.572	3	3.153	0
9	2.53	0.572	3	3.073	0
9	2.53	0.572	3	3.063	0
9	2.53	0.572	3	3.183	0
9	2.53	0.572	3	3.263	0
9	2.53	0.572	3	3.603	0
9	2.53	0.572	3	3.403	0
9	2.53	0.572	3	3.243	0
9	2.53	0.572	3	2.793	0
9	2.53	0.572	3	2.543	0
9	2.53	0.572	3	2.913	1
9	2.53	0.572	3	3.273	0
9	2.53	0.572	3	3.163	0
9	2.53	0.572	3	3.083	0
9	2.53	0.572	3	2.343	0
9	2.53	0.572	3	2.663	1
9	2.53	0.572	3	2.683	0
9	2.53	0.572	3	2.673	0
9	2.53	0.572	3	2.713	0
9	2.53	0.572	3	2.763	0
9	2.53	0.572	3	2.723	0
9	2.53	0.572	3	2.593	0
9	2.53	0.572	3	2.743	0
9	2.53	0.572	3	2.843	0
9	2.53	0.572	3	2.833	0
9	2.53	0.572	3	3.293	0
9	2.53	0.572	3	1.173	0
9	2.53	0.572	3	1.543	0
9	2.53	0.572	3	2.033	0
9	2.53	0.572	3	1.573	1
9	2.53	0.572	3	1.503	2
9	2.53	0.572	3	1.363	1
9	2.53	0.572	3	1.653	2
9	2.53	0.572	3	2.013	1
9	2.53	0.572	3	2.433	2
9	2.53	0.572	3	2.793	0
9	2.53	0.572	3	2.543	2
9	2.53	0.572	3	2.913	1
9	2.53	0.572	3	2.763	1
9	2.53	0.572	3	2.643	2
9	2.53	0.572	3	2.163	2
9	2.53	0.572	3	1.943	0
9	2.53	0.572	3	1.923	2
9	2.53	0.572	3	2.343	2
9	2.53	0.572	3	2.773	0
9	2.53	0.572	3	3.013	2
9	2.53	0.572	3	3.303	1
9	2.53	0.572	3	3.023	2
9	2.53	0.572	3	2.753	0
9	2.53	0.572	3	2.503	2
9	2.53	0.572	3	2.723	0
9	2.53	0.572	3	2.733	2
9	2.53	0.572	3	2.843	2
9	2.53	0.572	3	3.093	1
9	2.53	0.572	3	3.143	2
9	2.53	0.572	3	3.123	2
9	2.53	0.572	3	2.013	0
9	2.53	0.572	3	1.953	0
9	2.53	0.572	3	3.303	2
9	2.53	0.572	3	3.813	0
10	1.93	0.702	1	2.626	0
10	1.93	0.702	1	2.826	0
10	1.93	0.702	1	3.426	0
10	1.93	0.702	1	3.356	1
10	1.93	0.702	1	2.966	0
10	1.93	0.702	1	3.126	0
10	1.93	0.702	1	3.256	2
10	1.93	0.702	1	3.676	1
10	1.93	0.702	1	3.856	2
10	1.93	0.702	1	3.846	1
10	1.93	0.702	1	3.946	0
10	1.93	0.702	1	3.926	2
10	1.93	0.702	1	3.476	2
10	1.93	0.702	1	3.456	0
10	1.93	0.702	1	3.646	2
10	1.93	0.702	1	3.556	0
10	1.93	0.702	1	3.606	2
10	1.93	0.702	1	3.486	1
10	1.93	0.702	1	3.566	1
10	1.93	0.702	1	3.636	1
10	1.93	0.702	1	3.646	0
10	1.93	0.702	1	3.756	2
10	1.93	0.702	1	3.376	2
10	1.93	0.702	1	3.196	0
10	1.93	0.702	1	3.496	0
10	1.93	0.702	1	3.536	0
10	1.93	0.702	1	3.756	0
10	1.93	0.702	1	4.096	0
10	1.93	0.702	1	2.206	0
10	1.93	0.702	1	2.466	0
10	1.93	0.702	1	2.746	0
10	1.93	0.702	1	3.086	1
10	1.93	0.702	1	2.616	1
10	1.93	0.702	1	2.526	0
10	1.93	0.702	1	2.636	0
10	1.93	0.702	1	2.636	2
10	1.93	0.702	1	2.836	1
10	1.93	0.702	1	2.916	1
10	1.93	0.702	1	2.986	1
10	1.93	0.702	1	2.926	2
10	1.93	0.702	1	2.846	2
10	1.93	0.702	1	3.216	0
10	1.93	0.702	1	3.116	1
10	1.93	0.702	1	3.126	1
10	1.93	0.702	1	3.216	1
10	1.93	0.702	1	3.456	0
10	1.93	0.702	1	3.126	2
10	1.93	0.702	1	2.886	1
10	1.93	0.702	1	2.996	0
10	1.93	0.702	1	2.946	2
10	1.93	0.702	1	2.856	0
10	1.93	0.702	1	2.786	1
10	1.93	0.702	1	2.956	1
10	1.93	0.702	1	2.986	2
10	1.93	0.702	1	3.206	1
10	1.93	0.702	1	3.186	1
10	1.93	0.702	1	3.416	0
10	1.93	0.702	1	3.396	2
10	1.93	0.702	1	3.016	2
10	1.93	0.702	1	3.176	0
10	1.93	0.702	1	3.366	0
10	1.93	0.702	1	3.576	0
10	1.93	0.702	1	3.406	0
10	1.93	0.702	1	3.496	0
10	1.93	0.702	2	2.621	1
10	1.93	0.702	2	2.961	0
10	1.93	0.702	2	2.961	0
10	1.93	0.702	2	2.461	0
10	1.93	0.702	2	2.701	0
10	1.93	0.702	2	3.121	0
10	1.93	0.702	2	3.281	2
10	1.93	0.702	2	3.631	2
10	1.93	0.702	2	4.061	2
10	1.93	0.702	2	4.151	2
10	1.93	0.702	2	4.011	1
10	1.93	0.702	2	4.151	1
10	1.93	0.702	2	4.201	1
10	1.93	0.702	2	4.521	0
10	1.93	0.702	2	4.391	0
10	1.93	0.702	2	4.431	1
10	1.93	0.702	2	4.361	2
10	1.93	0.702	2	4.161	2
10	1.93	0.702	2	4.101	2
10	1.93	0.702	2	3.451	0
10	1.93	0.702	2	3.921	0
10	1.93	0.702	2	4.141	0
10	1.93	0.702	2	1.091	0
10	1.93	0.702	2	1.771	0
10	1.93	0.702	2	1.801	0
10	1.93	0.702	2	2.421	0
10	1.93	0.702	2	1.961	2
10	1.93	0.702	2	2.131	2
10	1.93	0.702	2	2.521	2
10	1.93	0.702	2	3.011	2
10	1.93	0.702	2	3.191	1
10	1.93	0.702	2	3.331	1
10	1.93	0.702	2	3.281	0
10	1.93	0.702	2	3.641	0
10	1.93	0.702	2	3.541	2
10	1.93	0.702	2	3.451	2
10	1.93	0.702	2	3.261	1
10	1.93	0.702	2	3.231	1
10	1.93	0.702	2	3.311	1
10	1.93	0.702	2	3.231	1
10	1.93	0.702	2	3.501	0
10	1.93	0.702	2	3.521	0
10	1.93	0.702	2	3.621	1
10	1.93	0.702	2	3.461	1
10	1.93	0.702	2	3.461	2
10	1.93	0.702	2	3.431	2
10	1.93	0.702	2	3.401	2
10	1.93	0.702	2	3.881	1
10	1.93	0.702	2	3.961	1
10	1.93	0.702	2	3.361	0
12	1.98	0.571	1	-0.074	0
12	1.98	0.571	1	0.686	0
12	1.98	0.571	1	1.216	0
12	1.98	0.571	1	1.606	2
12	1.98	0.571	1	1.836	1
12	1.98	0.571	1	1.906	1
12	1.98	0.571	1	1.906	1
12	1.98	0.571	1	2.156	0
12	1.98	0.571	1	2.536	0
12	1.98	0.571	1	2.656	2
12	1.98	0.571	1	3.066	1
12	1.98	0.571	1	3.066	1
12	1.98	0.571	1	3.196	0
12	1.98	0.571	1	3.156	1
12	1.98	0.571	1	2.866	1
12	1.98	0.571	1	2.816	2
12	1.98	0.571	1	2.636	2
12	1.98	0.571	1	2.726	2
12	1.98	0.571	1	2.966	0
12	1.98	0.571	1	0.876	0
12	1.98	0.571	1	1.576	0
12	1.98	0.571	1	2.046	0
12	1.98	0.571	1	2.636	2
12	1.98	0.571	1	2.776	1
12	1.98	0.571	1	2.636	1
12	1.98	0.571	1	3.166	0
12	1.98	0.571	1	3.506	0
12	1.98	0.571	1	3.816	2
12	1.98	0.571	1	4.146	1
12	1.98	0.571	1	4.046	1
12	1.98	0.571	1	4.346	2
12	1.98	0.571	1	4.146	1
12	1.98	0.571	1	3.876	1
12	1.98	0.571	1	4.006	2
12	1.98	0.571	1	3.376	0
12	1.98	0.571	1	4.156	2
12	1.98	0.571	1	4.286	0
12	1.98	0.571	1	4.206	1
12	1.98	0.571	2	2.514	0
12	1.98	0.571	2	2.524	0
12	1.98	0.571	2	2.624	2
12	1.98	0.571	2	2.984	1
12	1.98	0.571	2	2.884	0
12	1.98	0.571	2	2.764	2
12	1.98	0.571	2	3.214	0
12	1.98	0.571	2	3.224	1
12	1.98	0.571	2	3.154	1
12	1.98	0.571	2	3.244	2
12	1.98	0.571	2	3.764	2
12	1.98	0.571	2	3.554	0
12	1.98	0.571	2	2.224	0
12	1.98	0.571	2	2.354	2
12	1.98	0.571	2	2.324	0
12	1.98	0.571	2	2.444	0
12	1.98	0.571	2	2.244	0
12	1.98	0.571	2	2.204	0
12	1.98	0.571	2	2.174	0
12	1.98	0.571	2	2.194	0
12	1.98	0.571	2	2.394	2
12	1.98	0.571	2	3.224	0
12	1.98	0.571	2	3.774	0
12	1.98	0.571	2	3.054	0
12	1.98	0.571	2	3.014	0
12	1.98	0.571	2	3.194	0
12	1.98	0.571	2	2.914	0
12	1.98	0.571	2	3.474	2
12	1.98	0.571	2	3.614	1
12	1.98	0.571	2	3.194	0
12	1.98	0.571	2	3.944	2
12	1.98	0.571	2	4.254	0
12	1.98	0.571	2	4.164	1
12	1.98	0.571	2	3.984	1
12	1.98	0.571	2	4.794	2
12	1.98	0.571	2	5.074	2
12	1.98	0.571	2	5.194	2
12	1.98	0.571	2	3.184	0
12	1.98	0.571	2	3.384	2
12	1.98	0.571	2	3.594	0
12	1.98	0.571	2	3.044	0
12	1.98	0.571	2	3.774	2
12	1.98	0.571	2	4.014	0
12	1.98	0.571	2	4.374	0
12	1.98	0.571	3	0.945	0
12	1.98	0.571	3	1.555	1
12	1.98	0.571	3	1.915	2
12	1.98	0.571	3	2.125	0
12	1.98	0.571	3	2.345	1
12	1.98	0.571	3	2.625	2
12	1.98	0.571	3	2.515	0
12	1.98	0.571	3	2.795	2
12	1.98	0.571	3	3.345	0
12	1.98	0.571	3	1.305	0
12	1.98	0.571	3	1.745	1
12	1.98	0.571	3	2.545	2
12	1.98	0.571	3	2.765	0
12	1.98	0.571	3	2.795	1
12	1.98	0.571	3	3.645	2
12	1.98	0.571	3	4.555	2
12	1.98	0.571	3	3.345	0
12	1.98	0.571	3	3.975	0
12	1.98	0.571	3	3.985	0
13	2.95	0.77	1	2.571	0
13	2.95	0.77	1	2.241	2
13	2.95	0.77	1	1.541	2
13	2.95	0.77	1	1.111	2
13	2.95	0.77	1	1.411	2
13	2.95	0.77	1	1.351	0
13	2.95	0.77	1	1.391	2
13	2.95	0.77	1	1.471	2
13	2.95	0.77	1	1.431	0
13	2.95	0.77	1	3.471	2
13	2.95	0.77	1	2.641	2
13	2.95	0.77	1	1.751	2
13	2.95	0.77	1	0.741	0
13	2.95	0.77	1	0.931	2
13	2.95	0.77	1	0.801	0
13	2.95	0.77	1	1.011	0
13	2.95	0.77	2	2.207	0
13	2.95	0.77	2	2.327	2
13	2.95	0.77	2	2.227	2
13	2.95	0.77	2	1.917	2
13	2.95	0.77	2	1.837	1
13	2.95	0.77	2	1.817	2
13	2.95	0.77	2	1.527	0
13	2.95	0.77	2	1.527	2
13	2.95	0.77	2	0.367	2
13	2.95	0.77	2	-0.253	0
13	2.95	0.77	2	-0.423	0
13	2.95	0.77	2	-0.723	0
13	2.95	0.77	2	-0.633	2
13	2.95	0.77	2	-0.293	0
13	2.95	0.77	2	-0.233	2
13	2.95	0.77	2	-0.423	2
13	2.95	0.77	2	-0.593	0
13	2.95	0.77	2	-0.843	0
13	2.95	0.77	2	-0.333	2
13	2.95	0.77	2	-0.063	0
13	2.95	0.77	2	2.467	2
13	2.95	0.77	2	2.257	0
13	2.95	0.77	2	1.817	2
13	2.95	0.77	2	1.957	1
13	2.95	0.77	2	1.817	0
13	2.95	0.77	2	1.737	2
13	2.95	0.77	2	1.537	0
13	2.95	0.77	2	1.447	2
13	2.95	0.77	2	0.317	0
13	2.95	0.77	2	-0.603	0
13	2.95	0.77	2	-0.723	0
13	2.95	0.77	2	-0.673	2
13	2.95	0.77	2	-0.483	2
13	2.95	0.77	2	-0.313	0
13	2.95	0.77	2	-0.333	2
13	2.95	0.77	2	-0.893	0
13	2.95	0.77	2	-0.983	0
13	2.95	0.77	2	-0.993	2
13	2.95	0.77	2	-0.523	2
13	2.95	0.77	3	0.611	0
13	2.95	0.77	3	2.251	0
13	2.95	0.77	3	2.701	0
13	2.95	0.77	3	2.311	1
13	2.95	0.77	3	1.821	1
13	2.95	0.77	3	1.981	2
13	2.95	0.77	3	1.601	2
13	2.95	0.77	3	1.221	0
13	2.95	0.77	3	1.271	2
13	2.95	0.77	3	0.951	2
13	2.95	0.77	3	1.221	0
13	2.95	0.77	3	0.901	0
13	2.95	0.77	3	0.601	2
13	2.95	0.77	3	0.961	2
13	2.95	0.77	3	1.281	2
13	2.95	0.77	3	1.061	0
13	2.95	0.77	3	0.951	0
13	2.95	0.77	3	2.391	0
13	2.95	0.77	3	2.131	0
13	2.95	0.77	3	1.711	2
13	2.95	0.77	3	1.371	2
13	2.95	0.77	3	1.211	2
13	2.95	0.77	3	1.051	0
13	2.95	0.77	3	0.831	2
13	2.95	0.77	3	0.591	2
13	2.95	0.77	3	0.721	0
13	2.95	0.77	3	0.381	0
13	2.95	0.77	3	0.191	2
13	2.95	0.77	3	0.931	2
13	2.95	0.77	3	1.161	2
13	2.95	0.77	3	1.431	0
14	2.63	0.609	1	-0.201	0
14	2.63	0.609	1	-0.171	0
14	2.63	0.609	1	0.069	0
14	2.63	0.609	1	0.319	0
14	2.63	0.609	1	0.419	1
14	2.63	0.609	1	0.369	1
14	2.63	0.609	1	0.619	2
14	2.63	0.609	1	1.239	2
14	2.63	0.609	1	1.179	0
14	2.63	0.609	1	1.749	0
14	2.63	0.609	1	2.409	2
14	2.63	0.609	1	1.859	2
14	2.63	0.609	1	2.139	2
14	2.63	0.609	1	1.719	2
14	2.63	0.609	1	1.959	2
14	2.63	0.609	1	1.769	0
14	2.63	0.609	1	1.469	1
14	2.63	0.609	1	1.369	2
14	2.63	0.609	1	1.889	2
14	2.63	0.609	1	1.859	0
14	2.63	0.609	1	1.469	0
14	2.63	0.609	1	1.429	0
14	2.63	0.609	1	1.269	0
14	2.63	0.609	1	0.149	0
14	2.63	0.609	1	0.259	0
14	2.63	0.609	1	0.529	0
14	2.63	0.609	1	0.719	0
14	2.63	0.609	1	0.769	0
14	2.63	0.609	1	0.669	2
14	2.63	0.609	1	1.409	2
14	2.63	0.609	1	1.559	0
14	2.63	0.609	1	1.849	0
14	2.63	0.609	1	1.949	2
14	2.63	0.609	1	1.629	2
14	2.63	0.609	1	1.489	2
14	2.63	0.609	1	0.909	2
14	2.63	0.609	1	1.299	0
14	2.63	0.609	1	1.499	1
14	2.63	0.609	1	1.509	1
14	2.63	0.609	1	0.829	0
14	2.63	0.609	1	1.069	2
14	2.63	0.609	1	1.649	0
14	2.63	0.609	1	1.659	0
14	2.63	0.609	1	1.969	0
14	2.63	0.609	1	2.169	0
14	2.63	0.609	1	2.239	0
14	2.63	0.609	2	0.455	0
14	2.63	0.609	2	0.805	0
14	2.63	0.609	2	0.775	1
14	2.63	0.609	2	1.305	2
14	2.63	0.609	2	1.875	2
14	2.63	0.609	2	0.775	0
14	2.63	0.609	2	0.605	0
14	2.63	0.609	2	1.525	2
14	2.63	0.609	2	1.005	1
14	2.63	0.609	2	0.775	1
14	2.63	0.609	2	0.345	0
14	2.63	0.609	2	0.355	0
14	2.63	0.609	2	0.405	0
14	2.63	0.609	2	0.215	0
14	2.63	0.609	2	0.755	0
14	2.63	0.609	2	0.855	0
14	2.63	0.609	2	0.695	0
14	2.63	0.609	2	0.875	0
14	2.63	0.609	2	0.805	1
14	2.63	0.609	2	0.855	2
14	2.63	0.609	2	1.125	2
14	2.63	0.609	2	1.235	0
14	2.63	0.609	2	1.065	0
14	2.63	0.609	2	0.745	2
14	2.63	0.609	2	0.735	1
14	2.63	0.609	2	0.865	1
14	2.63	0.609	2	0.545	1
14	2.63	0.609	2	0.465	0
14	2.63	0.609	2	0.535	0
14	2.63	0.609	2	0.545	0
14	2.63	0.609	2	1.805	0
14	2.63	0.609	3	-0.055	0
14	2.63	0.609	3	-0.095	2
14	2.63	0.609	3	0.325	2
14	2.63	0.609	3	0.465	0
14	2.63	0.609	3	0.555	0
14	2.63	0.609	3	0.265	1
14	2.63	0.609	3	-0.005	2
14	2.63	0.609	3	0.135	2
14	2.63	0.609	3	0.255	0
15	2.35	0.681	1	0.248	1
15	2.35	0.681	1	0.518	1
15	2.35	0.681	1	0.628	0
15	2.35	0.681	1	0.708	0
15	2.35	0.681	1	0.798	1
15	2.35	0.681	1	0.948	0
15	2.35	0.681	1	1.068	1
15	2.35	0.681	1	1.378	2
15	2.35	0.681	1	1.288	1
15	2.35	0.681	1	1.478	2
15	2.35	0.681	1	1.628	0
15	2.35	0.681	1	1.528	0
15	2.35	0.681	1	1.618	0
15	2.35	0.681	1	1.678	1
15	2.35	0.681	1	1.518	0
15	2.35	0.681	1	1.418	1
15	2.35	0.681	1	1.128	1
15	2.35	0.681	1	0.988	1
15	2.35	0.681	1	0.888	1
15	2.35	0.681	1	1.998	0
15	2.35	0.681	2	2.711	1
15	2.35	0.681	2	2.821	1
15	2.35	0.681	2	2.711	0
15	2.35	0.681	2	2.831	0
15	2.35	0.681	2	2.811	1
15	2.35	0.681	2	2.731	0
15	2.35	0.681	2	2.721	1
15	2.35	0.681	2	2.501	0
15	2.35	0.681	2	2.561	2
15	2.35	0.681	2	2.641	2
15	2.35	0.681	2	2.901	0
15	2.35	0.681	2	2.671	1
15	2.35	0.681	2	2.531	2
15	2.35	0.681	2	2.181	0
15	2.35	0.681	2	2.361	2
15	2.35	0.681	2	2.111	0
15	2.35	0.681	2	2.321	1
15	2.35	0.681	2	2.861	0
15	2.35	0.681	2	3.091	0
15	2.35	0.681	2	3.351	0
15	2.35	0.681	2	2.931	1
15	2.35	0.681	2	3.631	1
15	2.35	0.681	2	4.781	0
15	2.35	0.681	2	5.201	0
15	2.35	0.681	2	5.561	0
15	2.35	0.681	2	3.841	1
15	2.35	0.681	2	3.781	1
15	2.35	0.681	2	3.651	0
15	2.35	0.681	2	3.611	1
15	2.35	0.681	2	3.551	0
15	2.35	0.681	2	2.121	1
15	2.35	0.681	2	2.121	0
15	2.35	0.681	2	2.471	2
15	2.35	0.681	2	2.701	2
15	2.35	0.681	2	2.961	0
15	2.35	0.681	2	2.821	0
15	2.35	0.681	2	2.801	2
15	2.35	0.681	2	2.751	0
15	2.35	0.681	2	2.691	2
15	2.35	0.681	2	2.581	1
15	2.35	0.681	2	2.701	1
15	2.35	0.681	2	2.941	0
15	2.35	0.681	2	3.171	0
15	2.35	0.681	2	3.351	0
15	2.35	0.681	2	3.711	1
15	2.35	0.681	2	4.331	0
15	2.35	0.681	2	5.251	1
15	2.35	0.681	2	5.561	0
15	2.35	0.681	2	5.791	0
15	2.35	0.681	3	0.329	0
15	2.35	0.681	3	0.659	0
15	2.35	0.681	3	-0.331	0
15	2.35	0.681	3	-0.271	1
15	2.35	0.681	3	0.709	0
15	2.35	0.681	3	0.299	1
15	2.35	0.681	3	1.189	0
15	2.35	0.681	3	1.319	2
15	2.35	0.681	3	1.379	1
15	2.35	0.681	3	1.129	2
15	2.35	0.681	3	1.769	2
15	2.35	0.681	3	1.509	1
15	2.35	0.681	3	1.549	0
15	2.35	0.681	3	1.719	2
15	2.35	0.681	3	1.639	2
15	2.35	0.681	3	1.849	1
15	2.35	0.681	3	1.079	0
15	2.35	0.681	3	0.889	1
15	2.35	0.681	3	0.829	1
15	2.35	0.681	3	1.209	2
15	2.35	0.681	3	1.369	0
15	2.35	0.681	3	1.109	0
15	2.35	0.681	3	-0.401	1
15	2.35	0.681	3	0.119	0
15	2.35	0.681	3	-0.791	1
15	2.35	0.681	3	-0.601	1
15	2.35	0.681	3	-0.411	1
15	2.35	0.681	3	-0.441	1
15	2.35	0.681	3	-0.301	1
15	2.35	0.681	3	0.439	0
15	2.35	0.681	3	0.389	1
15	2.35	0.681	3	0.169	1
15	2.35	0.681	3	0.669	0
15	2.35	0.681	3	0.979	2
15	2.35	0.681	3	0.759	2
15	2.35	0.681	3	0.769	1
15	2.35	0.681	3	0.279	2
15	2.35	0.681	3	0.189	2
15	2.35	0.681	3	0.349	2
15	2.35	0.681	3	0.759	2
15	2.35	0.681	3	0.829	1
15	2.35	0.681	3	0.929	0
15	2.35	0.681	3	1.209	2
15	2.35	0.681	3	1.609	1
15	2.35	0.681	3	0.779	0
15	2.35	0.681	3	0.549	1
15	2.35	0.681	3	0.679	0
15	2.35	0.681	3	0.679	1
15	2.35	0.681	3	0.499	0
16	1.71	0.568	2	2.64	0
16	1.71	0.568	2	2.34	2
16	1.71	0.568	2	2.21	2
16	1.71	0.568	2	3.71	0
16	1.71	0.568	2	2.72	2
16	1.71	0.568	2	2.01	0
16	1.71	0.568	2	2.03	0
16	1.71	0.568	2	1.77	1
16	1.71	0.568	2	1.41	0
16	1.71	0.568	2	1.79	2
16	1.71	0.568	2	2.05	2
16	1.71	0.568	2	2.64	0
16	1.71	0.568	2	2.77	0
16	1.71	0.568	2	1.16	0
16	1.71	0.568	2	1.05	2
16	1.71	0.568	2	1.09	2
16	1.71	0.568	2	0.8	2
16	1.71	0.568	2	0.94	0
16	1.71	0.568	2	1.32	0
16	1.71	0.568	2	1.28	0
16	1.71	0.568	2	2.18	0
16	1.71	0.568	2	1.44	2
16	1.71	0.568	2	0.77	0
16	1.71	0.568	2	0.87	0
16	1.71	0.568	2	0.69	1
16	1.71	0.568	2	0.2	0
16	1.71	0.568	2	0.79	2
16	1.71	0.568	2	1.11	0
16	1.71	0.568	2	2.4	2
16	1.71	0.568	3	1.401	0
16	1.71	0.568	3	1.931	0
16	1.71	0.568	3	2.091	1
16	1.71	0.568	3	1.611	1
16	1.71	0.568	3	1.001	0
16	1.71	0.568	3	0.531	2
16	1.71	0.568	3	0.581	2
16	1.71	0.568	3	1.811	0
16	1.71	0.568	3	1.081	2
16	1.71	0.568	3	1.011	2
16	1.71	0.568	3	-0.309	0
16	1.71	0.568	3	0.291	0
16	1.71	0.568	3	0.651	0
16	1.71	0.568	3	0.771	0
16	1.71	0.568	3	0.051	0
16	1.71	0.568	3	-1.449	0
16	1.71	0.568	3	-1.559	2
16	1.71	0.568	3	-1.199	2
16	1.71	0.568	3	0.031	1
16	1.71	0.568	3	-0.419	2
16	1.71	0.568	3	-0.389	2
17	1.71	0.607	1	2.21	0
17	1.71	0.607	1	0.51	2
17	1.71	0.607	1	-1.16	2
17	1.71	0.607	1	-1.16	2
17	1.71	0.607	1	-0.91	0
17	1.71	0.607	1	-0.8	2
17	1.71	0.607	1	-0.54	0
17	1.71	0.607	1	-0.8	0
17	1.71	0.607	1	-0.76	2
17	1.71	0.607	1	-0.99	0
17	1.71	0.607	1	-0.32	0
17	1.71	0.607	1	0.44	0
17	1.71	0.607	1	0.34	0
17	1.71	0.607	1	-0.36	0
17	1.71	0.607	1	1.31	0
17	1.71	0.607	1	1.27	2
17	1.71	0.607	1	1.42	0
17	1.71	0.607	1	1.74	0
17	1.71	0.607	1	-0.02	2
17	1.71	0.607	1	-0.47	2
17	1.71	0.607	1	0	0
17	1.71	0.607	1	0.03	2
17	1.71	0.607	1	-0.12	0
17	1.71	0.607	1	-0.26	2
17	1.71	0.607	1	-0.19	0
17	1.71	0.607	1	0.24	0
17	1.71	0.607	1	0.21	0
17	1.71	0.607	1	0.06	2
17	1.71	0.607	1	-0.28	2
17	1.71	0.607	1	0.01	0
17	1.71	0.607	2	3.56	0
17	1.71	0.607	2	2.89	2
17	1.71	0.607	2	1.85	0
17	1.71	0.607	2	2.34	0
17	1.71	0.607	2	3.22	0
17	1.71	0.607	2	4.36	0
17	1.71	0.607	2	6.26	0
17	1.71	0.607	2	6.96	0
17	1.71	0.607	2	6.02	0
17	1.71	0.607	2	1.32	0
17	1.71	0.607	2	1.11	0
17	1.71	0.607	2	1.15	0
17	1.71	0.607	2	2.23	2
17	1.71	0.607	2	3.4	0
17	1.71	0.607	2	5.16	0
17	1.71	0.607	2	6.46	0
17	1.71	0.607	2	4.05	0
17	1.71	0.607	3	-0.281	1
17	1.71	0.607	3	-0.631	0
17	1.71	0.607	3	-0.811	1
17	1.71	0.607	3	-0.881	1
17	1.71	0.607	3	-0.691	2
17	1.71	0.607	3	-0.171	0
17	1.71	0.607	3	-0.211	0
17	1.71	0.607	3	-0.001	2
17	1.71	0.607	3	0.159	2
17	1.71	0.607	3	0.509	0
17	1.71	0.607	3	0.679	0
17	1.71	0.607	3	1.119	2
17	1.71	0.607	3	1.009	0
17	1.71	0.607	3	0.909	2
17	1.71	0.607	3	0.349	0
17	1.71	0.607	3	0.499	0
17	1.71	0.607	3	0.669	0
17	1.71	0.607	3	0.399	0
17	1.71	0.607	3	0.659	2
17	1.71	0.607	3	0.709	0
17	1.71	0.607	3	-0.131	2
17	1.71	0.607	3	0.019	0
17	1.71	0.607	3	-0.401	0
17	1.71	0.607	3	-0.461	0
17	1.71	0.607	3	-0.811	0
17	1.71	0.607	3	-0.911	2
17	1.71	0.607	3	-0.581	0
17	1.71	0.607	3	-0.851	0
17	1.71	0.607	3	-0.421	2
17	1.71	0.607	3	-0.361	2
17	1.71	0.607	3	-0.271	0
17	1.71	0.607	3	0.549	2
17	1.71	0.607	3	0.479	0
17	1.71	0.607	3	0.609	2
17	1.71	0.607	3	0.349	0
17	1.71	0.607	3	0.209	0
17	1.71	0.607	3	-0.411	0
17	1.71	0.607	3	-0.111	2
17	1.71	0.607	3	-0.011	2
17	1.71	0.607	3	0.409	0
17	1.71	0.607	3	0.039	2
18	1.57	0.634	1	0.945	0
18	1.57	0.634	1	1.305	0
18	1.57	0.634	1	2.535	0
18	1.57	0.634	1	2.275	2
18	1.57	0.634	1	1.425	1
18	1.57	0.634	1	1.295	1
18	1.57	0.634	1	1.625	2
18	1.57	0.634	1	0.915	2
18	1.57	0.634	1	0.605	1
18	1.57	0.634	1	0.665	0
18	1.57	0.634	1	0.785	1
18	1.57	0.634	1	0.745	1
18	1.57	0.634	1	1.115	2
18	1.57	0.634	1	1.045	2
18	1.57	0.634	1	0.955	0
18	1.57	0.634	1	0.455	1
18	1.57	0.634	1	0.265	1
18	1.57	0.634	1	0.865	2
18	1.57	0.634	1	0.985	2
18	1.57	0.634	1	0.255	0
18	1.57	0.634	1	0.225	0
18	1.57	0.634	1	0.155	0
18	1.57	0.634	1	1.605	0
18	1.57	0.634	1	2.025	0
18	1.57	0.634	1	2.535	0
18	1.57	0.634	1	3.065	0
18	1.57	0.634	1	2.785	2
18	1.57	0.634	1	2.865	0
18	1.57	0.634	1	2.605	0
18	1.57	0.634	1	2.715	2
18	1.57	0.634	1	2.065	2
18	1.57	0.634	1	1.315	1
18	1.57	0.634	1	1.255	1
18	1.57	0.634	1	2.095	2
18	1.57	0.634	1	1.735	2
18	1.57	0.634	1	1.815	2
18	1.57	0.634	1	0.905	1
18	1.57	0.634	1	1.515	2
18	1.57	0.634	1	1.395	2
18	1.57	0.634	1	1.165	2
18	1.57	0.634	1	1.125	0
18	1.57	0.634	1	1.165	0
18	1.57	0.634	2	1.701	0
18	1.57	0.634	2	2.611	0
18	1.57	0.634	2	3.171	0
18	1.57	0.634	2	4.131	0
18	1.57	0.634	2	4.601	0
18	1.57	0.634	2	4.721	0
18	1.57	0.634	2	4.391	1
18	1.57	0.634	2	3.651	1
18	1.57	0.634	2	4.261	0
18	1.57	0.634	2	4.301	0
18	1.57	0.634	2	4.601	0
18	1.57	0.634	2	4.801	2
18	1.57	0.634	2	5.061	2
18	1.57	0.634	2	5.181	2
18	1.57	0.634	2	5.471	2
18	1.57	0.634	2	5.451	2
18	1.57	0.634	2	5.561	2
18	1.57	0.634	2	5.661	2
18	1.57	0.634	2	5.521	2
18	1.57	0.634	2	5.531	2
18	1.57	0.634	2	4.831	2
18	1.57	0.634	2	4.381	2
18	1.57	0.634	2	4.841	2
18	1.57	0.634	2	4.971	2
18	1.57	0.634	2	5.071	2
18	1.57	0.634	2	5.221	2
18	1.57	0.634	2	5.131	2
18	1.57	0.634	2	3.731	1
18	1.57	0.634	2	4.461	2
18	1.57	0.634	2	3.621	2
18	1.57	0.634	2	4.071	2
18	1.57	0.634	2	3.911	2
18	1.57	0.634	2	3.861	2
18	1.57	0.634	2	3.751	2
18	1.57	0.634	2	3.801	2
18	1.57	0.634	2	3.911	2
18	1.57	0.634	2	4.231	2
18	1.57	0.634	2	4.421	2
18	1.57	0.634	2	4.291	2
18	1.57	0.634	2	4.161	2
18	1.57	0.634	2	4.151	2
18	1.57	0.634	2	4.871	2
18	1.57	0.634	2	3.801	1
18	1.57	0.634	2	3.711	1
18	1.57	0.634	2	2.771	0
18	1.57	0.634	2	3.061	1
18	1.57	0.634	2	4.961	0
18	1.57	0.634	2	5.741	0
18	1.57	0.634	2	5.961	1
18	1.57	0.634	2	5.351	1
18	1.57	0.634	2	3.961	1
18	1.57	0.634	2	4.831	2
18	1.57	0.634	2	5.221	2
18	1.57	0.634	2	5.491	2
18	1.57	0.634	2	5.761	2
18	1.57	0.634	2	5.431	0
18	1.57	0.634	2	4.891	2
18	1.57	0.634	2	4.671	0
18	1.57	0.634	2	4.501	0
18	1.57	0.634	2	4.971	0
18	1.57	0.634	2	5.221	0
18	1.57	0.634	2	5.251	0
18	1.57	0.634	2	5.281	0
18	1.57	0.634	2	5.231	2
18	1.57	0.634	2	5.091	2
18	1.57	0.634	2	4.951	2
18	1.57	0.634	2	4.241	2
18	1.57	0.634	2	4.341	2
18	1.57	0.634	2	4.651	2
18	1.57	0.634	2	4.851	2
18	1.57	0.634	2	4.971	2
18	1.57	0.634	2	5.101	2
18	1.57	0.634	2	5.191	0
18	1.57	0.634	2	5.151	2
18	1.57	0.634	2	5.131	2
18	1.57	0.634	2	5.221	2
18	1.57	0.634	2	5.671	2
18	1.57	0.634	2	5.331	1
18	1.57	0.634	2	5.451	1
18	1.57	0.634	2	5.651	1
18	1.57	0.634	2	5.571	1
18	1.57	0.634	2	5.431	1
18	1.57	0.634	2	5.031	1
18	1.57	0.634	2	5.111	0
18	1.57	0.634	3	3.492	1
18	1.57	0.634	3	3.512	1
18	1.57	0.634	3	4.102	2
18	1.57	0.634	3	4.242	2
18	1.57	0.634	3	4.282	2
18	1.57	0.634	3	4.532	2
18	1.57	0.634	3	4.702	2
18	1.57	0.634	3	4.762	2
18	1.57	0.634	3	4.842	2
18	1.57	0.634	3	4.832	2
18	1.57	0.634	3	4.812	2
19	2.81	0.76	1	2.593	0
19	2.81	0.76	1	2.103	0
19	2.81	0.76	1	2.313	0
19	2.81	0.76	1	2.323	0
19	2.81	0.76	1	2.313	0
19	2.81	0.76	1	3.263	2
19	2.81	0.76	1	4.623	2
19	2.81	0.76	1	4.703	2
19	2.81	0.76	1	4.903	0
19	2.81	0.76	1	5.433	2
19	2.81	0.76	1	6.883	2
19	2.81	0.76	1	2.563	1
19	2.81	0.76	1	2.483	0
19	2.81	0.76	1	2.743	0
19	2.81	0.76	1	2.543	0
19	2.81	0.76	1	2.733	2
19	2.81	0.76	1	4.313	2
19	2.81	0.76	1	5.183	0
19	2.81	0.76	1	5.333	0
19	2.81	0.76	1	6.013	2
19	2.81	0.76	1	7.023	0
19	2.81	0.76	2	5.936	0
19	2.81	0.76	2	5.516	0
19	2.81	0.76	2	4.276	0
19	2.81	0.76	2	3.296	2
19	2.81	0.76	2	3.586	2
19	2.81	0.76	2	3.966	2
19	2.81	0.76	2	5.726	0
19	2.81	0.76	2	5.356	2
19	2.81	0.76	2	4.286	0
19	2.81	0.76	2	5.256	0
19	2.81	0.76	2	5.156	1
19	2.81	0.76	2	5.206	0
19	2.81	0.76	2	3.876	0
19	2.81	0.76	2	3.126	2
19	2.81	0.76	2	3.386	2
19	2.81	0.76	2	2.866	2
19	2.81	0.76	2	3.146	0
19	2.81	0.76	2	5.026	0
19	2.81	0.76	2	5.246	1
19	2.81	0.76	2	5.356	1
19	2.81	0.76	2	5.316	2
19	2.81	0.76	2	4.906	0
19	2.81	0.76	3	3.244	0
19	2.81	0.76	3	3.614	0
19	2.81	0.76	3	3.624	0
19	2.81	0.76	3	3.254	0
19	2.81	0.76	3	3.314	1
19	2.81	0.76	3	3.004	1
19	2.81	0.76	3	2.664	2
19	2.81	0.76	3	2.514	2
19	2.81	0.76	3	3.534	2
19	2.81	0.76	3	3.724	0
19	2.81	0.76	3	3.544	0
19	2.81	0.76	3	3.154	0
19	2.81	0.76	3	2.954	0
19	2.81	0.76	3	2.404	0
19	2.81	0.76	3	2.054	0
19	2.81	0.76	3	2.124	2
19	2.81	0.76	3	2.524	2
19	2.81	0.76	3	3.244	2
19	2.81	0.76	3	2.254	0
19	2.81	0.76	3	2.264	0
19	2.81	0.76	3	2.104	0
19	2.81	0.76	3	2.394	0
19	2.81	0.76	3	2.864	0
19	2.81	0.76	3	3.624	0
19	2.81	0.76	3	3.264	1
19	2.81	0.76	3	2.934	1
19	2.81	0.76	3	2.744	0
19	2.81	0.76	3	2.804	2
19	2.81	0.76	3	2.964	2
19	2.81	0.76	3	2.894	2
19	2.81	0.76	3	3.814	2
19	2.81	0.76	3	4.314	2
19	2.81	0.76	3	4.284	0
19	2.81	0.76	3	3.964	1
19	2.81	0.76	3	3.624	0
19	2.81	0.76	3	3.224	0
19	2.81	0.76	3	2.964	0
19	2.81	0.76	3	2.764	0
19	2.81	0.76	3	2.524	0
19	2.81	0.76	3	2.354	0
19	2.81	0.76	3	2.334	2
19	2.81	0.76	3	2.294	2
19	2.81	0.76	3	2.674	2
19	2.81	0.76	3	2.924	2
19	2.81	0.76	3	4.274	2
19	2.81	0.76	3	4.304	2
20	2.18	0.588	1	1.139	0
20	2.18	0.588	1	1.069	0
20	2.18	0.588	1	1.349	1
20	2.18	0.588	1	0.639	1
20	2.18	0.588	1	1.239	0
20	2.18	0.588	1	1.419	0
20	2.18	0.588	1	1.479	2
20	2.18	0.588	1	1.189	1
20	2.18	0.588	1	1.099	1
20	2.18	0.588	1	1.729	0
20	2.18	0.588	1	2.169	0
20	2.18	0.588	1	0.529	0
20	2.18	0.588	1	0.269	0
20	2.18	0.588	1	0.419	0
20	2.18	0.588	1	0.769	0
20	2.18	0.588	1	0.499	1
20	2.18	0.588	1	0.699	2
20	2.18	0.588	1	0.849	0
20	2.18	0.588	1	0.699	2
20	2.18	0.588	1	0.569	1
20	2.18	0.588	1	0.729	1
20	2.18	0.588	1	0.789	1
20	2.18	0.588	1	1.549	1
20	2.18	0.588	1	2.169	0
20	2.18	0.588	2	3.283	1
20	2.18	0.588	2	1.373	1
20	2.18	0.588	2	0.863	1
20	2.18	0.588	2	0.563	0
20	2.18	0.588	2	0.533	0
20	2.18	0.588	2	0.603	0
20	2.18	0.588	2	0.403	0
20	2.18	0.588	2	0.853	0
20	2.18	0.588	2	0.943	1
20	2.18	0.588	2	1.053	0
20	2.18	0.588	2	1.013	0
20	2.18	0.588	2	1.793	0
20	2.18	0.588	2	3.103	0
20	2.18	0.588	2	3.143	0
20	2.18	0.588	2	3.093	0
20	2.18	0.588	2	2.583	0
20	2.18	0.588	2	1.423	0
20	2.18	0.588	2	1.003	0
20	2.18	0.588	2	0.593	0
20	2.18	0.588	2	0.603	0
20	2.18	0.588	2	0.683	0
20	2.18	0.588	2	0.983	0
20	2.18	0.588	2	1.153	0
20	2.18	0.588	2	1.353	0
20	2.18	0.588	2	1.723	0
20	2.18	0.588	3	0.127	0
20	2.18	0.588	3	-0.333	0
20	2.18	0.588	3	-0.683	0
20	2.18	0.588	3	-0.553	0
20	2.18	0.588	3	-0.513	0
20	2.18	0.588	3	-2.363	0
20	2.18	0.588	3	-2.023	0
20	2.18	0.588	3	-0.993	0
20	2.18	0.588	3	-1.263	0
20	2.18	0.588	3	0.027	0
20	2.18	0.588	3	0.317	0
20	2.18	0.588	3	-0.693	0
20	2.18	0.588	3	-0.913	0
20	2.18	0.588	3	0.287	0
21	2.7	0.717	1	0.059	0
21	2.7	0.717	1	0.799	1
21	2.7	0.717	1	1.079	0
21	2.7	0.717	1	1.329	0
21	2.7	0.717	1	2.179	0
21	2.7	0.717	1	2.069	0
21	2.7	0.717	1	1.569	1
21	2.7	0.717	1	1.309	0
21	2.7	0.717	1	1.199	1
21	2.7	0.717	1	1.119	0
21	2.7	0.717	1	1.439	1
21	2.7	0.717	1	1.699	1
21	2.7	0.717	1	1.529	0
21	2.7	0.717	1	1.529	1
21	2.7	0.717	1	1.439	2
21	2.7	0.717	1	1.569	1
21	2.7	0.717	1	1.679	1
21	2.7	0.717	1	1.559	2
21	2.7	0.717	1	1.709	1
21	2.7	0.717	1	2.059	1
21	2.7	0.717	1	1.759	2
21	2.7	0.717	1	1.629	1
21	2.7	0.717	1	1.329	0
21	2.7	0.717	1	1.549	0
21	2.7	0.717	1	1.299	2
21	2.7	0.717	1	1.409	2
21	2.7	0.717	1	-1.371	0
21	2.7	0.717	1	0.109	0
21	2.7	0.717	1	0.379	0
21	2.7	0.717	1	0.699	0
21	2.7	0.717	1	0.869	0
21	2.7	0.717	1	0.319	1
21	2.7	0.717	1	0.349	2
21	2.7	0.717	1	0.359	1
21	2.7	0.717	1	0.489	0
21	2.7	0.717	1	0.759	1
21	2.7	0.717	1	0.979	0
21	2.7	0.717	1	0.979	1
21	2.7	0.717	1	1.099	2
21	2.7	0.717	1	1.129	1
21	2.7	0.717	1	1.149	2
21	2.7	0.717	1	0.989	1
21	2.7	0.717	1	1.159	2
21	2.7	0.717	1	0.479	1
21	2.7	0.717	1	-0.091	0
21	2.7	0.717	1	0.509	2
21	2.7	0.717	1	0.519	1
21	2.7	0.717	2	1.692	1
21	2.7	0.717	2	2.332	0
21	2.7	0.717	2	2.732	0
21	2.7	0.717	2	2.602	1
21	2.7	0.717	2	2.342	2
21	2.7	0.717	2	2.102	1
21	2.7	0.717	2	2.172	1
21	2.7	0.717	2	2.302	0
21	2.7	0.717	2	2.582	1
21	2.7	0.717	2	2.342	2
21	2.7	0.717	2	2.682	1
21	2.7	0.717	2	2.842	2
21	2.7	0.717	2	2.882	1
21	2.7	0.717	2	2.632	0
21	2.7	0.717	2	2.672	0
21	2.7	0.717	2	2.842	0
21	2.7	0.717	2	2.662	2
21	2.7	0.717	2	2.022	0
21	2.7	0.717	2	2.282	0
21	2.7	0.717	2	2.082	0
21	2.7	0.717	2	2.082	0
21	2.7	0.717	2	2.022	2
21	2.7	0.717	2	2.062	2
21	2.7	0.717	2	2.292	1
21	2.7	0.717	2	3.032	1
21	2.7	0.717	2	0.962	0
21	2.7	0.717	2	1.042	1
21	2.7	0.717	2	1.062	0
21	2.7	0.717	2	1.752	1
21	2.7	0.717	2	1.572	1
21	2.7	0.717	2	1.582	2
21	2.7	0.717	2	1.422	0
21	2.7	0.717	2	1.252	1
21	2.7	0.717	2	1.812	0
21	2.7	0.717	2	1.812	1
21	2.7	0.717	2	1.142	0
21	2.7	0.717	2	1.042	0
21	2.7	0.717	2	1.402	2
21	2.7	0.717	2	1.492	2
21	2.7	0.717	2	1.252	0
21	2.7	0.717	2	1.182	0
21	2.7	0.717	2	1.762	2
21	2.7	0.717	2	1.602	0
21	2.7	0.717	2	1.612	0
21	2.7	0.717	2	1.622	1
21	2.7	0.717	2	1.732	0
21	2.7	0.717	2	1.442	0
21	2.7	0.717	2	1.832	2
21	2.7	0.717	2	1.532	0
21	2.7	0.717	2	1.562	0
21	2.7	0.717	2	1.482	0
21	2.7	0.717	2	1.742	2
21	2.7	0.717	2	1.912	1
21	2.7	0.717	2	1.992	1
21	2.7	0.717	2	2.262	1
21	2.7	0.717	3	1.498	2
21	2.7	0.717	3	1.588	0
21	2.7	0.717	3	1.798	1
21	2.7	0.717	3	1.748	1
21	2.7	0.717	3	1.998	2
21	2.7	0.717	3	2.188	1
21	2.7	0.717	3	2.198	2
21	2.7	0.717	3	2.168	2
21	2.7	0.717	3	2.198	1
21	2.7	0.717	3	2.118	1
21	2.7	0.717	3	2.138	1
21	2.7	0.717	3	1.988	2
21	2.7	0.717	3	1.828	1
21	2.7	0.717	3	1.828	0
21	2.7	0.717	3	2.328	1
21	2.7	0.717	3	2.428	1
21	2.7	0.717	3	2.438	1
21	2.7	0.717	3	2.498	2
21	2.7	0.717	3	2.498	1
21	2.7	0.717	3	2.648	1
21	2.7	0.717	3	2.778	2
21	2.7	0.717	3	3.028	0
21	2.7	0.717	3	0.838	2
21	2.7	0.717	3	0.998	0
21	2.7	0.717	3	1.208	0
21	2.7	0.717	3	1.008	1
21	2.7	0.717	3	0.618	1
21	2.7	0.717	3	1.068	2
21	2.7	0.717	3	1.178	1
21	2.7	0.717	3	1.508	2
21	2.7	0.717	3	1.538	1
21	2.7	0.717	3	1.138	1
21	2.7	0.717	3	1.118	1
21	2.7	0.717	3	1.438	2
21	2.7	0.717	3	1.398	2
21	2.7	0.717	3	0.928	1
21	2.7	0.717	3	0.778	0
21	2.7	0.717	3	1.008	0
21	2.7	0.717	3	1.208	1
21	2.7	0.717	3	1.288	1
21	2.7	0.717	3	1.368	1
21	2.7	0.717	3	1.618	2
21	2.7	0.717	3	1.708	1
21	2.7	0.717	3	1.728	1
21	2.7	0.717	3	1.898	2
21	2.7	0.717	3	2.108	2
21	2.7	0.717	3	2.388	1
22	1.76	0.638	1	-0.757	0
22	1.76	0.638	1	-0.447	0
22	1.76	0.638	1	-0.387	1
22	1.76	0.638	1	-0.117	2
22	1.76	0.638	1	-0.067	0
22	1.76	0.638	1	-0.527	0
22	1.76	0.638	1	-0.667	0
22	1.76	0.638	1	-0.247	0
22	1.76	0.638	1	-0.217	1
22	1.76	0.638	1	-0.427	2
22	1.76	0.638	1	-0.437	2
22	1.76	0.638	1	-0.667	0
22	1.76	0.638	1	-0.497	0
22	1.76	0.638	1	0.503	0
22	1.76	0.638	1	-0.567	0
22	1.76	0.638	1	0.243	1
22	1.76	0.638	1	0.233	1
22	1.76	0.638	1	0.113	1
22	1.76	0.638	1	0.123	1
22	1.76	0.638	1	0.253	2
22	1.76	0.638	1	0.243	2
22	1.76	0.638	1	0.313	2
22	1.76	0.638	1	0.333	0
22	1.76	0.638	1	-0.057	0
22	1.76	0.638	1	0.023	0
22	1.76	0.638	1	0.663	0
22	1.76	0.638	1	-0.097	0
22	1.76	0.638	1	-0.007	2
22	1.76	0.638	1	-0.657	0
22	1.76	0.638	1	-0.117	0
22	1.76	0.638	1	-0.157	0
22	1.76	0.638	2	0.304	0
22	1.76	0.638	2	0.224	0
22	1.76	0.638	2	1.054	0
22	1.76	0.638	2	1.234	1
22	1.76	0.638	2	1.444	1
22	1.76	0.638	2	1.774	2
22	1.76	0.638	2	2.914	2
22	1.76	0.638	2	0.584	0
22	1.76	0.638	2	0.474	0
22	1.76	0.638	2	0.714	0
22	1.76	0.638	2	1.434	0
22	1.76	0.638	2	1.744	1
22	1.76	0.638	2	1.974	2
22	1.76	0.638	2	2.504	2
22	1.76	0.638	3	-1.137	0
22	1.76	0.638	3	0.083	2
22	1.76	0.638	3	-0.187	0
22	1.76	0.638	3	-0.337	2
22	1.76	0.638	3	-0.187	1
22	1.76	0.638	3	-0.557	1
22	1.76	0.638	3	-0.437	2
22	1.76	0.638	3	-0.467	2
22	1.76	0.638	3	-0.487	2
22	1.76	0.638	3	-0.327	0
22	1.76	0.638	3	0.073	0
22	1.76	0.638	3	0.823	2
22	1.76	0.638	3	0.023	0
22	1.76	0.638	3	0.013	2
22	1.76	0.638	3	0.233	1
22	1.76	0.638	3	-0.107	1
22	1.76	0.638	3	-0.037	2
22	1.76	0.638	3	-0.287	2
22	1.76	0.638	3	-0.697	2
22	1.76	0.638	3	-0.147	0
22	1.76	0.638	3	-0.187	0
24	2.32	0.512	2	0.211	0
24	2.32	0.512	2	-0.189	0
24	2.32	0.512	2	-0.229	0
24	2.32	0.512	2	-0.469	1
24	2.32	0.512	2	1.081	0
24	2.32	0.512	2	0.671	0
24	2.32	0.512	2	-0.149	0
24	2.32	0.512	2	0.331	0
24	2.32	0.512	2	1.471	0
24	2.32	0.512	2	1.501	0
24	2.32	0.512	2	1.061	0
24	2.32	0.512	2	0.471	0
24	2.32	0.512	2	0.391	0
24	2.32	0.512	2	-0.129	1
24	2.32	0.512	2	0.321	1
24	2.32	0.512	2	-0.029	0
24	2.32	0.512	2	0.151	0
24	2.32	0.512	2	-0.049	0
24	2.32	0.512	2	1.031	1
24	2.32	0.512	2	1.141	0
24	2.32	0.512	2	1.311	0
24	2.32	0.512	2	1.811	0
24	2.32	0.512	2	2.311	0
24	2.32	0.512	2	2.081	0
24	2.32	0.512	2	0.971	0
24	2.32	0.512	2	-0.199	0
24	2.32	0.512	2	-1.149	0
24	2.32	0.512	3	-0.198	0
24	2.32	0.512	3	0.582	2
24	2.32	0.512	3	0.602	2
24	2.32	0.512	3	0.642	0
24	2.32	0.512	3	1.722	2
24	2.32	0.512	3	3.312	2
24	2.32	0.512	3	3.372	0
24	2.32	0.512	3	3.532	2
24	2.32	0.512	3	3.672	0
24	2.32	0.512	3	3.362	1
24	2.32	0.512	3	3.632	2
24	2.32	0.512	3	-2.018	1
24	2.32	0.512	3	-1.368	0
24	2.32	0.512	3	-0.608	0
[truncated: 1,875 more rows]
